# Supplementary material for: Integrative Transcriptomics Reveals Activation of Innate Immune Responses and Inhibition of Inflammation During Oral Immunotherapy for Egg Allergy in Children
Source: Front Immunol. 2021 Dec 15;12:704633. doi: 10.3389/fimmu.2021.704633 (PMC8714802; doi:10.3389/fimmu.2021.704633)
Supplement: Supplementary file 7 [file Table_1.xlsx]

## Sheet: DEGs  3m vs 0m
Table E1. Differentially expressed genes (DEGs) from the microarray experiment.
logFC	AveExpr	t-statistic	P.Value	adj.P.Val	B-statistic	ProbeID	GeneSymbol	score
-1.06957	10.5386	-9.74254	2.46067e-15	4.72645e-13	24.5181	A_23_P74581	SNHG12	-15.6253
-0.944243	8.21785	-10.5109	7.5416e-17	3.47581e-14	27.929	A_23_P35564	SEC31B	-15.2236
-0.872318	9.33857	-12.5147	1.0673e-20	5.10864e-17	36.5864	A_23_P80278	SFI1	-17.4217
-0.859362	7.10069	-11.0276	7.40759e-18	5.67303e-15	30.1984	A_33_P3387616	RHPN1	-14.7211
-0.839274	11.4658	-10.2619	2.32425e-16	7.41667e-14	26.8277	A_21_P0000075	SAP25	-13.121
-0.815787	12.0093	-3.11211	0.00255833	0.00926459	-2.27784	A_23_P79518	IL1B	-2.11455
-0.806397	8.7795	-9.64797	3.78661e-15	6.77556e-13	24.0962	A_23_P90419	PBX4	-11.6297
-0.763308	7.66063	-11.5945	5.9589e-19	1.10317e-15	32.6612	A_23_P109881	ITIH4	-13.9112
-0.759183	7.74796	-9.00932	7.01058e-14	6.71123e-12	21.2387	A_33_P3221999	GSDMB	-9.98649
-0.739493	6.47371	-9.80173	1.87914e-15	3.85572e-13	24.7821	A_23_P37623	GOLGA8A	-10.8898
-0.739487	6.9097	-9.89053	1.2544e-15	2.72919e-13	25.1777	A_21_P0014428	LOC101927372	-11.0195
-0.720856	9.27524	-10.5559	6.15892e-17	3.10312e-14	28.1271	A_23_P163546	TAF1C	-11.6854
-0.710346	9.19153	-8.41279	1.07448e-12	7.21824e-11	18.5665	A_23_P126486	CROCCP2	-8.502
-0.683832	9.34897	-11.0624	6.3398e-18	5.05758e-15	30.3506	A_23_P403424	JMJD7-PLA2G4B	-11.7605
-0.66984	7.55017	-8.04088	5.86979e-12	3.17466e-10	16.9049	A_21_P0011934	LINC00342	-7.52322
-0.665465	6.59686	-12.8316	2.72872e-21	1.74147e-17	37.9156	A_23_P254442	LOC155060	-13.6846
-0.663212	7.00804	-10.7239	2.88996e-17	1.90783e-14	28.8672	A_21_P0000778	ZSWIM8-AS1	-10.9689
-0.662658	6.56251	-10.4632	9.35475e-17	3.89361e-14	27.7182	A_23_P218817	CPT1B	-10.6217
-0.661733	8.77616	-10.4902	8.28073e-17	3.68705e-14	27.8375	A_32_P101352	CXorf65	-10.642
-0.655753	8.62205	-10.5085	7.62478e-17	3.47581e-14	27.9182	A_33_P3234530	TNFRSF25	-10.5693
-0.65543	10.748	-9.30103	1.8461e-14	2.34694e-12	22.5452	A_33_P3279841	MAPK8IP3	-9.00151
-0.653002	7.50931	-8.96785	8.47577e-14	8.07348e-12	21.0529	A_21_P0000287	SNORD47	-8.53593
-0.642298	6.7837	-9.84356	1.5533e-15	3.26808e-13	24.9685	A_33_P3365193	AMY1C	-9.51163
-0.640462	6.64056	-9.11047	4.41318e-14	4.6172e-12	21.6919	A_33_P3447441	lnc-WDR1-1	-8.55353
-0.634906	8.96629	-10.7091	3.08904e-17	1.90783e-14	28.8021	A_33_P3211153	ANKS3	-10.4824
-0.634031	8.03519	-8.80488	1.78697e-13	1.47471e-11	20.3226	A_21_P0000595	SNORA70E	-8.08256
-0.632421	9.97367	-8.81536	1.70325e-13	1.42404e-11	20.3696	A_22_P00016450	lnc-TMEM63A-1	-8.07521
-0.626618	8.48721	-8.59665	4.63421e-13	3.41256e-11	19.3897	A_24_P636332	CCDC84	-7.72872
-0.626263	7.41621	-8.43926	9.52003e-13	6.50966e-11	18.685	A_23_P98686	ATHL1	-7.52853
-0.625086	7.35688	-8.72348	2.59363e-13	2.04352e-11	19.9579	A_33_P3888568	SNORA70B	-7.86739
-0.623252	6.27607	-13.6074	1.01811e-22	1.00737e-18	41.116	A_23_P424582	EGFL8	-13.7067
-0.622687	9.76812	-11.5805	6.33807e-19	1.10317e-15	32.6009	A_33_P3313258	ATAD3B	-11.3317
-0.620591	8.60288	-8.58679	4.84808e-13	3.5428e-11	19.3456	A_21_P0000211	SNORA70	-7.64222
-0.618161	9.84584	-2.9014	0.00477081	0.0156167	-2.84832	A_24_P257416	CXCL2	-1.435
-0.611388	8.08442	-10.562	5.98967e-17	3.09941e-14	28.1544	A_23_P26905	POLG2	-9.9183
-0.596086	10.1039	-7.20316	2.60565e-10	9.05405e-09	13.1967	A_33_P3227284	OGT	-5.71294
-0.592341	7.54621	-8.84896	1.46045e-13	1.24275e-11	20.5202	A_21_P0000476	SNORA70C	-7.603
-0.589533	7.62818	-8.87162	1.31656e-13	1.14923e-11	20.6217	A_33_P3449397	METTL3	-7.59352
-0.587595	9.41168	-11.5076	8.74967e-19	1.3069e-15	32.286	A_23_P254573	DNAJC2	-10.6108
-0.583772	10.1224	-11.3462	1.79059e-18	2.28551e-15	31.5863	A_23_P101461	CCDC130	-10.3602
-0.583332	7.19605	-11.7962	2.44826e-19	5.20826e-16	33.5298	A_23_P171237	ACRC	-10.8565
0.584139	6.40976	5.67889	2.00583e-07	3.12988e-06	6.72636	A_21_P0007811	lnc-DDX51-5	3.91239
0.584382	7.4469	4.47545	2.44126e-05	0.000182869	2.10071	A_21_P0000356	SCARNA11	2.6954
0.588817	13.3183	3.5156	0.000718296	0.00319454	-1.09961	A_23_P39034	SMARCA4	1.85106
0.589635	6.32794	4.88159	5.12581e-06	5.01475e-05	3.59697	A_22_P00021050	STPG2-AS1	3.11931
0.59079	6.36284	4.76664	8.02785e-06	7.26719e-05	3.16601	A_24_P350589	RNF150	3.01031
0.591798	10.4258	6.52712	5.24665e-09	1.29951e-07	10.2677	A_24_P370472	HLA-DRB4	4.90016
0.592862	6.32159	5.18024	1.5612e-06	1.86235e-05	4.74194	A_22_P00009823	lnc-METAP1-3	3.44248
0.59541	6.17074	5.21541	1.35441e-06	1.64854e-05	4.87905	A_23_P73609	NDP	3.49401
0.603754	9.98751	4.3147	4.43999e-05	0.000306888	1.5299	A_33_P3293049	HLA-DQA1	2.62791
0.608361	6.5975	4.97012	3.61574e-06	3.75417e-05	3.93267	A_22_P00006131	LOC101928989	3.31058
0.6135	6.48941	4.83898	6.05688e-06	5.76245e-05	3.43656	A_21_P0009600	lnc-NDUFV2-1	3.20109
0.613702	6.54951	5.0299	2.85192e-06	3.11305e-05	4.16114	A_21_P0013764	XLOC_l2_015529	3.4029
0.626687	6.43614	4.96611	3.67358e-06	3.79931e-05	3.91739	A_21_P0002564	lnc-TPO-2	3.40599
0.630512	6.49035	4.92756	4.2778e-06	4.3084e-05	3.77089	A_33_P3368755	MAGEB6	3.38508
0.634385	6.61014	5.02013	2.96502e-06	3.20906e-05	4.12368	A_21_P0008473	lnc-GALC-3	3.50686
0.634636	9.75692	5.19958	1.44394e-06	1.74201e-05	4.81728	A_23_P7827	FAM26F	3.70656
0.645766	6.75645	4.88723	5.01359e-06	4.92257e-05	3.61825	A_24_P315014	XAGE-4	3.42246
0.655733	9.18971	5.86245	9.25197e-08	1.60306e-06	7.47683	A_21_P0000275	SNORD96A	4.61227
0.658868	11.5412	4.41754	3.03239e-05	0.000221258	1.8936	A_33_P3709317	SNORA28	2.97691
0.660205	6.85248	4.85431	5.70433e-06	5.48544e-05	3.49419	A_21_P0000518	LOC283731	3.46198
0.662976	7.59978	5.41113	6.09594e-07	8.13898e-06	5.65027	A_33_P3257678	HIST2H3A	4.12037
0.663545	7.01268	4.94077	4.06067e-06	4.13613e-05	3.821	A_21_P0006294	lnc-AUH-2	3.57744
0.664076	6.69946	4.86053	5.56716e-06	5.37513e-05	3.51758	A_22_P00018352	LOC101927757	3.4893
0.666149	6.85978	5.22888	1.28251e-06	1.57504e-05	4.93169	A_22_P00005799	LOC101927943	3.92491
0.666738	7.06185	5.6657	2.11979e-07	3.27039e-06	6.67281	A_23_P37736	TNFRSF17	4.44961
0.668597	7.72322	4.44121	2.77572e-05	0.000205347	1.97805	A_21_P0011780	LINC01534	3.04655
0.669262	6.65108	5.05463	2.58429e-06	2.86502e-05	4.25605	A_23_P44363	CASKIN2	3.73961
0.670002	6.59412	5.22744	1.28999e-06	1.58322e-05	4.92608	A_23_P135722	BTC	3.94592
0.671387	6.72229	5.21122	1.37753e-06	1.67561e-05	4.86271	A_33_P3265494	PTCHD4	3.93493
0.673152	6.91941	4.77562	7.75277e-06	7.06698e-05	3.19948	A_32_P152437	AKAP12	3.44017
0.67745	6.8328	5.17767	1.57744e-06	1.87938e-05	4.73196	A_23_P10121	SFRP1	3.9306
0.680232	6.69041	4.95619	3.82061e-06	3.93239e-05	3.87963	A_23_P215790	EGFR	3.68541
0.683715	7.24087	4.75518	8.39253e-06	7.52615e-05	3.12337	A_21_P0011595	XLOC_l2_006101	3.47061
0.688652	6.81425	5.05389	2.59185e-06	2.87174e-05	4.25324	A_21_P0004970	lnc-TTLL2-1	3.84708
0.695054	6.835	4.91525	4.49044e-06	4.49185e-05	3.72422	A_21_P0004857	lnc-BTN3A2-1	3.71695
0.695287	10.0558	4.84776	5.85247e-06	5.59977e-05	3.46955	A_33_P3363082	SCARNA5	3.6382
0.705785	6.97442	5.18426	1.53609e-06	1.83697e-05	4.75759	A_21_P0005069	lnc-ULBP3-1	4.10314
0.706389	10.639	5.03126	2.83657e-06	3.09806e-05	4.16633	A_23_P167168	IGJ	3.91849
0.708454	11.711	6.37076	1.0394e-08	2.39854e-07	9.60195	A_21_P0000386	SNORD89	5.65574
0.71042	6.87426	4.85818	5.61867e-06	5.41667e-05	3.50873	A_33_P3335735	MAPT-AS1	3.72997
0.712708	6.94473	5.14234	1.81868e-06	2.1141e-05	4.5947	A_21_P0008492	lnc-RTL1-8	4.09112
0.72044	7.08082	4.69326	1.06603e-05	9.15257e-05	2.89391	A_23_P436284	SLC51B	3.58219
0.72874	13.685	3.49738	0.0007623	0.00335903	-1.15514	A_24_P131589	CD86	2.27212
0.733818	7.02971	5.20719	1.40017e-06	1.69777e-05	4.84698	A_22_P00001456	lnc-APPL2-1	4.29564
0.733858	7.49168	4.96566	3.68025e-06	3.80259e-05	3.91565	A_33_P3382919	LOC100130587	3.98787
0.735483	6.97338	5.22696	1.29253e-06	1.58467e-05	4.92418	A_33_P3281990	OR52E8	4.33094
0.741291	7.3961	5.02859	2.86686e-06	3.12579e-05	4.1561	A_33_P3248394	INMT	4.10867
0.743341	7.03947	5.03773	2.76432e-06	3.03125e-05	4.19118	A_21_P0011269	XLOC_l2_004385	4.1318
0.743938	7.19784	4.77731	7.70224e-06	7.04092e-05	3.20575	A_22_P00005781	lnc-ENTHD1-1	3.80404
0.750181	14.0527	3.65561	0.000452028	0.00216039	-0.665959	A_24_P18802	VPS18	2.50923
0.751397	7.29764	4.76773	7.99396e-06	7.24337e-05	3.17007	A_21_P0002541	lnc-TNP1-2	3.83005
0.770613	7.30859	5.07947	2.34019e-06	2.62633e-05	4.35166	A_21_P0008490	lnc-RTL1-6	4.33913
0.77286	7.35673	4.68168	1.11459e-05	9.49706e-05	2.85121	A_21_P0008590	PWRN1	3.82789
0.773204	13.9825	3.68216	0.000413519	0.00201149	-0.582377	A_19_P00800206	LOC400958	2.61614
0.780718	8.08523	4.47966	2.4029e-05	0.000180628	2.11585	A_21_P0000497	SNORD1B	3.60634
0.7813	7.38421	5.09265	2.21991e-06	2.50456e-05	4.40251	A_21_P0010817	XLOC_l2_001549	4.41721
0.782622	13.211	3.75616	0.000321953	0.00163244	-0.34709	A_33_P3374318	lnc-MFSD9-4	2.73308
0.786733	7.73794	5.42701	5.71055e-07	7.67796e-06	5.71342	A_24_P151582	TEF	4.91183
0.796255	14.4181	3.6089	0.000528221	0.00246066	-0.812021	A_22_P00009106	FAM155A-IT1	2.60947
0.797918	7.58711	4.98801	3.36837e-06	3.565e-05	4.00088	A_21_P0002368	lnc-WDR69-2	4.36667
0.800987	13.8875	3.84795	0.000235053	0.00125287	-0.0506947	A_21_P0005029	lnc-SUPT3H-1	2.90665
0.803413	13.2542	3.83697	0.00024412	0.00129579	-0.0863904	A_21_P0007070	lnc-RPP30-2	2.90225
0.812667	7.49231	4.97078	3.60638e-06	3.7498e-05	3.93516	A_21_P0009772	lnc-GNG8-1	4.42329
0.815558	7.65245	4.98167	3.45416e-06	3.6397e-05	3.97667	A_21_P0003879	MGC39584	4.4543
0.817453	13.4648	3.83305	0.00024744	0.00131015	-0.0991295	A_21_P0007321	lnc-SOX6-1	2.94817
0.828207	12.4088	3.86428	0.000222151	0.00119441	0.00256747	A_21_P0007853	lnc-HNF1A-1	3.02573
0.83077	12.6746	3.87843	0.000211523	0.00114921	0.0488364	A_21_P0001035	lnc-HMCN1-2	3.05278
0.831798	7.64159	5.15612	1.72057e-06	2.02222e-05	4.64818	A_22_P00012255	lnc-PPP1R14D-1	4.79476
0.839538	9.8704	6.14061	2.81737e-08	5.69001e-07	8.63185	A_21_P0000332	SNORA45B	6.33864
0.851468	11.5114	4.12269	8.92899e-05	0.000551288	0.865361	A_23_P334798	LRRC2	3.44776
0.853522	11.2772	4.13734	8.47078e-05	0.000528107	0.915379	A_23_P254212	RPA4	3.47561
0.854219	9.15015	4.81223	6.72364e-06	6.27343e-05	3.33623	A_33_P3359368	DHRS4L1	4.41836
0.85767	8.14425	4.99425	3.28602e-06	3.49329e-05	4.02471	A_33_P3319150	LOC101930426	4.70289
0.857769	11.8413	4.22118	6.25356e-05	0.00040808	1.20381	A_23_P119448	PPP6R1	3.60595
0.857835	8.23326	4.73867	8.94671e-06	7.92659e-05	3.06201	A_22_P00002238	KCNMA1-AS1	4.33064
0.863227	11.0544	4.18189	7.21229e-05	0.000459676	1.06818	A_22_P00017827	lnc-ZC3H12D-2	3.57542
0.863475	7.61168	7.41935	9.84862e-11	3.86397e-09	14.1472	A_21_P0000379	SNORD67	8.64047
0.866879	8.26401	4.9576	3.79944e-06	3.91518e-05	3.88498	A_22_P00002826	lnc-C2orf69-3	4.69872
0.871826	8.11502	4.89256	4.90976e-06	4.83799e-05	3.63838	A_23_P45976	RAP1GAP	4.62847
0.872146	10.3062	5.42617	5.73019e-07	7.69896e-06	5.7101	A_33_P3263379	SNORD17	5.44379
0.874342	11.2669	4.07529	0.000105808	0.000638653	0.704303	A_19_P00802433	LINC01564	3.47593
0.886089	8.71063	4.88755	5.00726e-06	4.91888e-05	3.61947	A_22_P00025452	lnc-SNX11-2	4.69663
0.890028	11.547	4.31451	4.44312e-05	0.000306994	1.52923	A_21_P0007446	lnc-RP11-201M22.1.1-2	3.87368
0.890609	8.72858	4.51573	2.0977e-05	0.000161685	2.24571	A_22_P00005468	lnc-DYDC1-4	4.1665
0.894318	8.12942	5.11912	1.99646e-06	2.28478e-05	4.50477	A_19_P00813436	LOC729506	5.09738
0.894944	8.77187	4.56656	1.73044e-05	0.000137246	2.42983	A_33_P3247624	REP15	4.26158
0.900882	9.72733	4.51267	2.12204e-05	0.000163161	2.23468	A_21_P0004167	lnc-REEP5-1	4.21004
0.903702	9.40004	4.75602	8.36535e-06	7.50529e-05	3.12648	A_23_P396981	CCDC66	4.58856
0.906911	8.12153	5.02759	2.87824e-06	3.1314e-05	4.15229	A_22_P00003016	INHBA-AS1	5.02508
0.912918	8.7536	4.74762	8.64187e-06	7.69927e-05	3.09527	A_33_P3293913	BICC1	4.62246
0.913041	8.91985	4.90508	4.67399e-06	4.64391e-05	3.6857	A_22_P00014433	LOC101928741	4.86679
0.915868	9.46567	4.49425	2.27462e-05	0.000172475	2.16829	A_22_P00004531	LOC101928894	4.25246
0.917968	10.1115	4.42916	2.90361e-05	0.00021308	1.93503	A_21_P0009268	lnc-MAP2K6-2	4.16488
0.922897	10.5374	4.31708	4.40122e-05	0.000304319	1.53826	A_33_P3236416	GPR179	4.02053
0.923677	9.73156	4.7118	9.92531e-06	8.60643e-05	2.96243	A_33_P3389827	PROM2	4.62139
0.925249	10.0876	4.55017	1.84149e-05	0.000144912	2.37031	A_21_P0004252	lnc-SNX18-1	4.3809
0.93034	9.4174	4.49645	2.25585e-05	0.000171255	2.17621	A_21_P0008347	lnc-FUT8-1	4.323
0.933337	9.75829	4.67311	1.15193e-05	9.77135e-05	2.81962	A_21_P0005807	lnc-GFRA2-1	4.60936
0.938696	9.35742	4.75033	8.55196e-06	7.63337e-05	3.10531	A_22_P00018488	lnc-SNX24-1	4.75725
0.941501	9.18508	4.87641	5.23114e-06	5.0892e-05	3.57742	A_22_P00022019	lnc-ARRB2-2	4.97245
0.942077	9.33116	4.74775	8.63777e-06	7.69919e-05	3.09573	A_21_P0003929	LOC100505811	4.7703
0.942292	9.345	4.75348	8.44799e-06	7.56738e-05	3.11705	A_33_P3315263	KRT79	4.78048
0.942911	10.1859	4.50979	2.14522e-05	0.000164478	2.22429	A_33_P3243405	GPR182	4.402
1.03483	9.2453	5.77138	1.35971e-07	2.24036e-06	7.1033	A_21_P0000378	SNORD66	7.10571

## Sheet: DEGs 8m vs 0m
logFC	AveExpr	t-statistic	P.Value	adj.P.Val	B-statistic	ProbeID	GeneSymbol	score
-2.30493	9.83762	-10.3981	1.25556e-16	2.00325e-13	27.4017	A_23_P93269	ZNF165	-36.6511
-1.86885	9.64042	-7.36067	1.28316e-10	5.31763e-09	13.923	A_23_P76488	EMP1	-18.4861
-1.85938	8.66914	-10.714	3.02191e-17	7.62765e-14	28.7873	A_23_P306867	NR4A3	-30.7164
-1.72004	12.0093	-6.37444	1.02283e-08	1.97504e-07	9.66781	A_23_P79518	IL1B	-13.7435
-1.68882	8.44125	-7.9124	1.05379e-11	6.84924e-10	16.3568	A_23_P126103	CTH	-18.5386
-1.62093	12.2898	-10.4641	9.31551e-17	1.62141e-13	27.6921	A_24_P10137	RGCC	-25.9847
-1.58894	11.9222	-9.34279	1.52534e-14	4.95484e-12	22.7276	A_33_P3299416	GRASP	-21.9538
-1.58564	13.2475	-9.88072	1.31163e-15	1.14148e-12	25.1176	A_33_P3281408	YPEL5	-23.5978
-1.57878	11.3235	-10.1013	4.81519e-16	5.03579e-13	26.0933	A_23_P131208	NR4A2	-24.1828
-1.57001	11.0372	-12.5602	8.76695e-21	1.67852e-16	36.6926	A_23_P51646	PLK3	-31.49
-1.53144	7.45102	-6.56736	4.39705e-09	9.91588e-08	10.4871	A_23_P26024	C15orf48	-12.798
-1.50573	11.4396	-9.81777	1.74683e-15	1.39354e-12	24.8386	A_32_P47754	SLC2A14	-22.2211
-1.4599	9.2273	-8.95363	9.04559e-14	1.9243e-11	20.9931	A_33_P3419190	AREG	-19.0423
-1.44566	12.6353	-9.69069	3.11653e-15	1.8239e-12	24.2747	A_24_P157926	TNFAIP3	-20.9713
-1.41299	8.39858	-8.54176	5.95715e-13	7.40621e-11	19.1562	A_33_P3337272	NRARP	-17.2737
-1.4117	12.7081	-9.01439	6.8497e-14	1.56124e-11	21.2641	A_23_P97141	RGS1	-18.584
-1.35985	13.3951	-9.32284	1.67094e-14	5.33198e-12	22.6388	A_23_P429998	FOSB	-18.7347
-1.34306	9.84584	-6.12389	3.02763e-08	4.95022e-07	8.61579	A_24_P257416	CXCL2	-10.0983
-1.33148	10.0046	-10.2619	2.32475e-16	2.96731e-13	26.8021	A_23_P76078	IL23A	-20.8158
-1.33026	10.7007	-9.27104	2.11744e-14	6.237e-12	22.4081	A_23_P132121	SIK1	-18.1902
-1.31819	13.0044	-7.84743	1.41611e-11	8.83156e-10	16.069	A_23_P70670	CD83	-14.301
-1.30312	8.6057	-9.28888	1.95157e-14	5.93092e-12	22.4875	A_23_P21134	DDIT3	-17.8653
-1.29236	10.1439	-9.42491	1.04814e-14	3.85917e-12	23.0932	A_23_P371215	ICOS	-18.0667
-1.27317	7.82301	-8.36614	1.32988e-12	1.37622e-10	18.3736	A_32_P74409	C11orf96	-15.1204
-1.27018	8.41569	-8.48856	7.59819e-13	8.97993e-11	18.9191	A_24_P335620	SLC7A5	-15.3936
-1.23512	8.83528	-8.10255	4.43102e-12	3.40708e-10	17.2008	A_23_P58506	ELL2	-14.023
-1.2282	8.37058	-8.72398	2.58768e-13	3.8706e-11	19.9688	A_23_P52207	BAMBI	-15.4595
-1.22673	6.79528	-8.57417	5.13623e-13	6.51246e-11	19.3007	A_23_P257043	GEM	-15.0757
-1.22406	11.3581	-10.7666	2.38609e-17	7.62765e-14	29.017	A_33_P3314176	FAM46C	-20.3468
-1.20441	10.1393	-9.46333	8.79432e-15	3.66035e-12	23.2642	A_23_P89589	PER1	-16.9289
-1.19975	9.97214	-8.33093	1.56206e-12	1.5496e-10	18.2168	A_33_P3357247	USP36	-14.1647
-1.19871	9.20997	-7.49771	6.91357e-11	3.12925e-09	14.5249	A_23_P131846	SNAI1	-12.1792
-1.18915	6.8625	-10.905	1.28235e-17	7.38773e-14	29.6208	A_23_P380318	EGR4	-20.0871
-1.18457	12.2147	-9.0527	5.74831e-14	1.37571e-11	21.4349	A_23_P148047	PTGER4	-15.6842
-1.17945	9.35529	-10.5118	7.5128e-17	1.4384e-13	27.9014	A_23_P55518	SMAD7	-19.0177
-1.17712	9.03775	-7.28927	1.76961e-10	6.9563e-09	13.6102	A_33_P3217689	JMY	-11.4794
-1.17498	10.1119	-8.47139	8.2191e-13	9.5953e-11	18.8425	A_33_P3408762	LMNA	-14.1999
-1.16053	8.96288	-8.03933	5.91151e-12	4.31991e-10	16.92	A_23_P30254	PLK2	-13.0308
-1.15845	10.183	-7.7774	1.94673e-11	1.12946e-09	15.759	A_24_P117029	LDLR	-12.4078
-1.14728	11.9741	-9.72685	2.64299e-15	1.74492e-12	24.4352	A_33_P3386716	PPP1R15B	-16.725
-1.14725	7.46421	-7.77339	1.98258e-11	1.14333e-09	15.7412	A_23_P40174	MMP9	-12.2788
-1.14601	10.5386	-10.1409	4.02258e-16	4.53037e-13	26.2684	A_23_P74581	SNHG12	-17.6434
-1.13397	9.78875	-10.38	1.3622e-16	2.00621e-13	27.3223	A_33_P3364646	RASGEF1B	-17.9913
-1.11811	6.6431	-6.99133	6.72379e-10	2.09245e-08	12.3117	A_23_P17065	CCL20	-10.2557
-1.11198	10.0104	-9.40192	1.16421e-14	4.20566e-12	22.9909	A_33_P3348752	HSPH1	-15.4942
-1.11132	7.79683	-9.54988	5.92377e-15	2.81659e-12	23.6491	A_23_P320578	RGS16	-15.8113
-1.11034	12.1483	-8.34278	1.47971e-12	1.48328e-10	18.2695	A_23_P218463	SERTAD1	-13.1351
-1.10356	9.35433	-8.05114	5.60155e-12	4.12489e-10	16.9725	A_33_P3812669	GABARAPL1	-12.4169
-1.09791	8.13651	-6.67834	2.69708e-09	6.51177e-08	10.9617	A_23_P371824	TUFT1	-9.40813
-1.09404	12.283	-8.6475	3.67225e-13	5.09484e-11	19.6276	A_23_P19590	EZR	-13.6044
-1.09072	7.73556	-4.90679	4.64261e-06	3.52448e-05	3.76197	A_23_P41344	EREG	-5.81705
-1.08951	12.0234	-9.29523	1.89576e-14	5.85423e-12	22.5158	A_23_P87879	CD69	-14.9505
-1.08668	7.9539	-10.5461	6.43704e-17	1.36937e-13	28.0517	A_23_P77859	TMEM88	-17.5948
-1.08436	11.1001	-6.09095	3.48828e-08	5.59821e-07	8.4786	A_23_P202104	PPIF	-8.08647
-1.08298	9.47125	-8.11947	4.10191e-12	3.19249e-10	17.276	A_24_P137897	IFRD1	-12.3319
-1.06752	11.4725	-9.00252	7.23192e-14	1.60976e-11	21.2111	A_24_P271527	JOSD1	-14.0281
-1.06242	6.33873	-6.57138	4.32008e-09	9.80002e-08	10.5042	A_24_P124624	OLR1	-8.8866
-1.05887	11.2256	-7.97568	7.90013e-12	5.402e-10	16.6375	A_24_P154037	IRS2	-11.756
-1.05766	6.98754	-8.92371	1.03731e-13	2.04746e-11	20.8596	A_33_P3306264	LYPD3	-13.7328
-1.03635	9.517	-8.72662	2.55661e-13	3.8706e-11	19.9805	A_23_P83939	SYAP1	-13.0501
-1.03466	9.67482	-8.63317	3.92109e-13	5.36237e-11	19.5637	A_24_P103886	IDI1	-12.8366
-1.03175	10.0662	-8.35225	1.41701e-12	1.43546e-10	18.3117	A_23_P71727	CKS2	-12.2248
-1.03075	8.87018	-6.40813	8.83106e-09	1.75212e-07	9.81031	A_23_P153320	ICAM1	-8.30167
-1.02664	7.64347	-8.52389	6.46464e-13	7.88357e-11	19.0765	A_24_P360763	CREM	-12.5142
-1.02481	10.6165	-9.54593	6.03157e-15	2.81659e-12	23.6315	A_23_P90062	DNAJB1	-14.5723
-1.01631	9.18416	-8.79984	1.82865e-13	3.01823e-11	20.3071	A_23_P23221	GADD45A	-12.9456
-1.01529	8.60383	-7.87078	1.27344e-11	8.07325e-10	16.1724	A_24_P237586	ANKRD37	-11.0616
-1.00597	6.65418	-6.20922	2.09535e-08	3.59798e-07	8.97245	A_23_P165624	TNFAIP6	-7.7246
-0.996057	7.70226	-9.20904	2.81148e-14	7.80125e-12	22.1318	A_23_P139669	SLC2A3	-13.4976
-0.985179	8.91073	-8.82409	1.63651e-13	2.82275e-11	20.4153	A_23_P34628	GTF2B	-12.5966
-0.978157	6.78057	-6.16822	2.50119e-08	4.16779e-07	8.80086	A_23_P128728	ARG2	-7.43581
-0.971696	9.40423	-9.02578	6.50173e-14	1.50178e-11	21.3149	A_33_P3214720	ZC3H12A	-12.8137
-0.968574	11.8538	-7.80721	1.70019e-11	1.03012e-09	15.8909	A_23_P141636	EIF4A3	-10.4311
-0.966547	8.922	-8.70008	2.88689e-13	4.15582e-11	19.8621	A_33_P3365002	TUBB2A	-12.1201
-0.957615	10.3105	-7.74725	2.23241e-11	1.27587e-09	15.6256	A_33_P3807268	DNAJA1P5	-10.1998
-0.956847	8.46846	-7.65134	3.44927e-11	1.82935e-09	15.2019	A_21_P0008581	lnc-OR4M2-7	-10.0108
-0.954995	9.7699	-8.19634	2.88832e-12	2.46874e-10	17.6178	A_24_P252043	PTP4A1	-11.02
-0.953414	11.4323	-9.21104	2.78581e-14	7.80125e-12	22.1407	A_23_P125265	KPNA2	-12.9236
-0.952666	8.16142	-7.20908	2.53728e-10	9.37815e-09	13.2596	A_23_P46936	EGR2	-9.14144
-0.952077	9.81668	-5.72756	1.63521e-07	2.04396e-06	6.98386	A_33_P3423551	IER3	-6.4612
-0.951365	8.65623	-8.75239	2.27218e-13	3.57114e-11	20.0955	A_23_P167789	FAM53C	-12.0286
-0.949753	6.49821	-8.34379	1.47288e-12	1.48328e-10	18.274	A_23_P129695	VASN	-11.2373
-0.945972	7.0384	-8.18873	2.99043e-12	2.52801e-10	17.584	A_32_P68504	ZDBF2	-10.9016
-0.942083	9.68214	-4.15776	7.86968e-05	0.000399875	1.06314	A_23_P91390	THBD	-3.86635
-0.940975	10.256	-3.53873	0.000665906	0.00254074	-0.945317	A_23_P74609	G0S2	-2.98909
-0.936646	11.5038	-9.76091	2.26309e-15	1.54747e-12	24.5864	A_33_P3338335	MIDN	-13.7175
-0.93595	10.598	-9.51839	6.83956e-15	3.01323e-12	23.5091	A_23_P258944	DNAJB9	-13.2577
-0.932177	7.68634	-10.1581	3.72012e-16	4.45158e-13	26.3445	A_22_P00013971	lnc-RTN2-1	-14.383
-0.929561	11.9209	-6.68743	2.59106e-09	6.29549e-08	11.0007	A_23_P140256	PNP	-7.9817
-0.925997	10.569	-8.24007	2.36558e-12	2.14651e-10	17.8124	A_24_P38895	H2AFX	-10.7657
-0.92434	9.09189	-6.78953	1.64943e-09	4.35586e-08	11.4395	A_33_P3236881	MINOS1-NBL1	-8.11817
-0.924233	9.94147	-5.04065	2.7324e-06	2.26372e-05	4.27059	A_23_P64721	HCAR3	-5.14193
-0.922069	12.7019	-7.43278	9.2695e-11	4.00618e-09	14.2395	A_24_P239606	GADD45B	-9.25107
-0.92014	9.78991	-9.79672	1.92251e-15	1.47234e-12	24.7452	A_23_P80068	BTG3	-13.5409
-0.919136	7.38729	-8.14986	3.57099e-12	2.86068e-10	17.4111	A_23_P156620	ZNF184	-10.5215
-0.91913	9.64045	-5.87927	8.61454e-08	1.18914e-06	7.6035	A_23_P376488	TNF	-6.49344
-0.909785	9.73241	-6.89315	1.04124e-09	2.96799e-08	11.8865	A_33_P3219090	INSIG1	-8.1721
-0.909231	8.43893	-5.45838	5.01798e-07	5.35531e-06	5.9015	A_23_P47614	PHLDA2	-5.72767
-0.908441	9.88064	-8.3896	1.19461e-12	1.26513e-10	18.4781	A_23_P126037	RLF	-10.8311
-0.905163	8.03549	-8.01857	6.49808e-12	4.66847e-10	16.8278	A_33_P3252394	GADD45G	-10.1263
-0.905016	8.93276	-7.59781	4.39586e-11	2.18606e-09	14.9658	A_23_P312863	TUBB4B	-9.37321
-0.904543	7.21612	-8.02332	6.35899e-12	4.61171e-10	16.8489	A_21_P0010211	LOC101928399	-10.1278
-0.899387	9.26568	-9.39253	1.2152e-14	4.28776e-12	22.9491	A_23_P3514	CFAP20	-12.5153
-0.888671	8.08961	-8.61161	4.32762e-13	5.71425e-11	19.4676	A_23_P103110	MAFF	-10.9873
-0.881469	7.02319	-9.68879	3.14367e-15	1.8239e-12	24.2663	A_33_P3215128	IBA57	-12.7836
-0.875282	15.2852	-8.55611	5.57864e-13	6.98095e-11	19.2201	A_23_P102000	CXCR4	-10.7252
-0.875121	10.4118	-7.6371	3.67915e-11	1.93519e-09	15.1391	A_23_P150876	VPS37B	-9.13123
-0.871717	6.59697	-5.95764	6.17209e-08	8.98638e-07	7.92611	A_33_P3338121	LAMB3	-6.2847
-0.870256	6.83974	-8.01815	6.5104e-12	4.66847e-10	16.826	A_23_P348636	FOXJ1	-9.73502
-0.862567	11.2217	-7.75586	2.14684e-11	1.23064e-09	15.6637	A_24_P9671	DNAJA1	-9.20204
-0.854966	12.357	-9.37191	1.33525e-14	4.56512e-12	22.8573	A_23_P62901	BTG2	-11.8622
-0.848126	7.22169	-8.2448	2.3151e-12	2.131e-10	17.8334	A_23_P160466	SLC19A2	-9.86831
-0.847249	11.0582	-7.31256	1.59359e-10	6.38304e-09	13.7121	A_23_P74278	PDE4B	-8.30103
-0.843477	13.5774	-8.62696	4.03414e-13	5.43927e-11	19.536	A_23_P86330	IER5	-10.4543
-0.84047	6.90381	-10.8842	1.4074e-17	7.38773e-14	29.5303	A_23_P159741	BCOR	-14.1633
-0.835972	12.1286	-8.13884	3.755e-12	2.98312e-10	17.3621	A_23_P61398	PIM3	-9.55131
-0.834875	7.16257	-7.81188	1.66447e-11	1.01168e-09	15.9116	A_23_P41541	PRMT9	-8.99889
-0.831743	7.22298	-9.38958	1.23173e-14	4.28776e-12	22.9359	A_24_P215475	ZNF10	-11.5691
-0.831475	10.1822	-8.8	1.82727e-13	3.01823e-11	20.3079	A_23_P27584	MYADM	-10.5915
-0.829728	10.4905	-8.05563	5.48805e-12	4.09235e-10	16.9924	A_32_P171328	UBE2S	-9.34322
-0.828502	10.2975	-7.62621	3.86517e-11	1.98547e-09	15.0911	A_23_P30338	CCNH	-8.62705
-0.826939	9.43906	-8.42339	1.02365e-12	1.13947e-10	18.6286	A_23_P127394	CRY2	-9.91488
-0.82041	11.114	-8.96446	8.60826e-14	1.85184e-11	21.0414	A_23_P340333	ITPRIP	-10.7187
-0.819558	6.73548	-8.89032	1.20856e-13	2.16252e-11	20.7107	A_24_P357465	TP53INP2	-10.5868
-0.816991	9.91794	-8.91441	1.08241e-13	2.04798e-11	20.8182	A_23_P79818	OSER1	-10.5928
-0.816608	8.01384	-8.68687	3.06678e-13	4.34938e-11	19.8032	A_24_P288754	PIGA	-10.2185
-0.815608	9.70098	-7.85015	1.39873e-11	8.75164e-10	16.081	A_23_P89755	RNF138	-8.85282
-0.812457	9.23013	-9.43222	1.01372e-14	3.83934e-12	23.1257	A_22_P00012087	lnc-PMM2-5	-11.3696
-0.812212	9.57722	-7.36497	1.25854e-10	5.2269e-09	13.9418	A_33_P3342628	HES4	-8.04101
-0.806373	8.6317	-5.48195	4.55274e-07	4.92793e-06	5.99533	A_23_P29005	SAMSN1	-5.1138
-0.805635	12.5904	-5.9969	5.21976e-08	7.86909e-07	8.08832	A_23_P68007	ATP1B3	-5.86692
-0.804256	9.31467	-7.28089	1.83759e-10	7.13641e-09	13.5735	A_23_P121011	CSRNP1	-7.83004
-0.804127	12.0156	-5.61904	2.57632e-07	3.02615e-06	6.54476	A_23_P134176	SOD2	-5.2984
-0.802838	8.97951	-7.86884	1.28475e-11	8.11809e-10	16.1638	A_33_P3276475	CHMP1B	-8.74386
-0.80034	7.32979	-9.30732	1.7938e-14	5.63018e-12	22.5697	A_23_P134935	DUSP4	-11.0017
-0.797414	8.80018	-3.67137	0.000428781	0.00173888	-0.534031	A_32_P87013	CXCL8	-2.6855
-0.794541	10.6708	-5.75842	1.43608e-07	1.83179e-06	7.10935	A_23_P254271	TUBB6	-5.4369
-0.793338	14.4353	-9.58377	5.07498e-15	2.55699e-12	23.7998	A_33_P3237634	TSC22D3	-11.3404
-0.787287	11.0664	-5.65281	2.23727e-07	2.68919e-06	6.68102	A_23_P214080	EGR1	-5.23568
-0.786987	9.64121	-9.60719	4.56072e-15	2.42555e-12	23.9038	A_23_P164737	MED26	-11.2862
-0.784624	10.7422	-7.89697	1.13045e-11	7.23865e-10	16.2884	A_23_P34930	BCAS2	-8.58908
-0.780277	7.53081	-5.1067	2.09843e-06	1.81057e-05	4.52418	A_23_P151294	IFNG	-4.4305
-0.776805	11.8834	-7.5704	4.97659e-11	2.41832e-09	14.845	A_23_P364517	SELK	-8.00347
-0.776267	8.99949	-8.09121	4.66635e-12	3.57367e-10	17.1504	A_32_P179676	TOB2	-8.7959
-0.77497	10.3458	-7.74093	2.29733e-11	1.30518e-09	15.5977	A_33_P3316928	PELI1	-8.24473
-0.774308	6.90542	-8.43869	9.54491e-13	1.0687e-10	18.6968	A_24_P182494	DUSP10	-9.30735
-0.773307	6.65228	-6.9198	9.24794e-10	2.70736e-08	12.0018	A_23_P46470	ERRFI1	-6.98602
-0.770368	11.0153	-6.07029	3.81192e-08	6.00935e-07	8.39267	A_23_P19673	SGK1	-5.71525
-0.770163	9.67291	-5.61277	2.64461e-07	3.09496e-06	6.5195	A_23_P252306	ID1	-5.06586
-0.764522	8.7795	-8.88591	1.23322e-13	2.17149e-11	20.691	A_23_P90419	PBX4	-9.86918
-0.763079	6.32696	-4.51845	2.07624e-05	0.000127244	2.32968	A_23_P89431	CCL2	-3.57329
-0.76304	8.28066	-7.77418	1.97542e-11	1.14264e-09	15.7448	A_23_P65797	KLHL25	-8.16784
-0.759599	8.60048	-8.6148	4.2648e-13	5.71007e-11	19.4819	A_23_P420196	SOCS1	-9.39631
-0.7592	10.0316	-8.50181	7.15148e-13	8.50448e-11	18.9781	A_24_P22976	ARRDC2	-9.22095
-0.758496	6.84189	-5.24402	1.20617e-06	1.12926e-05	5.05668	A_23_P49338	TNFRSF12A	-4.48923
-0.757833	10.0425	-8.01627	6.56635e-12	4.68254e-10	16.8176	A_24_P414376	KLF3	-8.4746
-0.754444	9.38096	-8.73884	2.4176e-13	3.7632e-11	20.035	A_33_P3507562	SNHG1	-9.51853
-0.751255	7.45725	-8.46731	8.37371e-13	9.60061e-11	18.8243	A_33_P3281066	ZBTB21	-9.07297
-0.750909	7.47753	-8.37122	1.29933e-12	1.35201e-10	18.3962	A_33_P3397763	TNFSF9	-8.92551
-0.749942	6.17708	-6.23057	1.91051e-08	3.34051e-07	9.06196	A_22_P00000637	LOC731424	-5.78869
-0.749282	12.1013	-7.71676	2.56375e-11	1.42691e-09	15.4909	A_23_P165840	ODC1	-7.93574
-0.748938	7.81896	-8.01504	6.6034e-12	4.68254e-10	16.8122	A_23_P311616	JMJD6	-8.3733
-0.745222	7.40631	-7.78275	1.9e-11	1.11028e-09	15.7827	A_32_P16315	TUBB8	-7.98971
-0.745088	8.81616	-7.62639	3.86204e-11	1.98547e-09	15.0919	A_23_P145761	ARL4A	-7.75874
-0.744099	7.12566	-5.64052	2.35518e-07	2.80599e-06	6.63142	A_33_P3415052	NIPAL4	-4.93187
-0.742538	8.0156	-7.28668	1.79039e-10	6.99566e-09	13.5988	A_32_P104000	DCUN1D3	-7.23755
-0.738523	10.2939	-9.00003	7.3148e-14	1.60976e-11	21.2	A_23_P418031	IFFO2	-9.70109
-0.738237	6.72438	-5.16799	1.64026e-06	1.46476e-05	4.76097	A_33_P3330264	CXCL1	-4.27076
-0.734251	8.09937	-8.98588	7.80414e-14	1.69793e-11	21.1369	A_32_P64475	SDE2	-9.62432
-0.733208	8.77092	-8.71037	2.75406e-13	4.02514e-11	19.908	A_22_P00022412	RNF125	-9.20911
-0.732726	10.0512	-7.08132	4.49815e-10	1.49517e-08	12.7026	A_23_P207058	SOCS3	-6.84877
-0.731409	10.1989	-7.1115	3.92972e-10	1.34115e-08	12.834	A_24_P37409	DUSP2	-6.87937
-0.729071	7.73586	-6.47952	6.46386e-09	1.3555e-07	10.1131	A_24_P63522	HMGCS1	-5.97074
-0.728503	9.91298	-7.38533	1.1482e-10	4.82092e-09	14.0311	A_23_P341223	KLHL21	-7.24131
-0.728001	7.1667	-9.59137	4.90195e-15	2.53656e-12	23.8335	A_22_P00018683	lnc-WDR67-2	-10.4174
-0.726077	7.00782	-8.91248	1.092e-13	2.04798e-11	20.8096	A_23_P383422	NFKBID	-9.41125
-0.72555	7.96236	-9.52334	6.68654e-15	3.01323e-12	23.5311	A_33_P3305620	TIPARP	-10.2845
-0.722318	10.9331	-6.23662	1.86119e-08	3.26621e-07	9.08731	A_23_P4662	BCL3	-5.58367
-0.715946	8.95043	-7.95229	8.78818e-12	5.88316e-10	16.5337	A_23_P212617	TFRC	-7.91557
-0.714132	9.97611	-7.37432	1.20663e-10	5.04412e-09	13.9828	A_24_P376556	CYCS	-7.08307
-0.711998	14.3939	-6.52695	5.25069e-09	1.15036e-07	10.3149	A_23_P106002	NFKBIA	-5.89519
-0.711635	9.4312	-8.95099	9.15553e-14	1.92628e-11	20.9813	A_23_P13359	NXF1	-9.27852
-0.71107	10.6056	-9.0844	4.97217e-14	1.20503e-11	21.5762	A_23_P53267	RSRC2	-9.45968
-0.709182	9.46895	-8.46989	8.27571e-13	9.60061e-11	18.8358	A_22_P00015051	SNHG15	-8.56847
-0.709012	7.79332	-6.65573	2.97997e-09	7.12508e-08	10.8649	A_23_P427217	JMJD1C	-6.04488
-0.708681	10.9928	-6.95916	7.76116e-10	2.35865e-08	12.1722	A_24_P380132	G3BP2	-6.45614
-0.700173	10.8014	-8.42009	1.03922e-12	1.15011e-10	18.6139	A_33_P3255914	MYLIP	-8.39038
-0.696962	6.28842	-7.9548	8.68832e-12	5.85727e-10	16.5448	A_24_P943997	ARL5B	-7.70914
-0.694712	8.73768	-7.61686	4.03255e-11	2.05514e-09	15.0498	A_23_P70201	CHD1	-7.22113
-0.693957	7.60706	-7.05678	5.01981e-10	1.64571e-08	12.5959	A_23_P1492	AVPI1	-6.45333
-0.693456	9.06404	-3.76549	0.000311878	0.00131438	-0.235625	A_23_P16469	PLAUR	-2.43127
-0.693168	8.85608	-8.40162	1.13078e-12	1.23011e-10	18.5316	A_23_P143016	ARID5A	-8.28101
-0.692004	10.2279	-7.48848	7.20806e-11	3.22443e-09	14.4843	A_23_P91350	GPCPD1	-7.01843
-0.688053	7.31519	-7.02073	5.89705e-10	1.88489e-08	12.4393	A_21_P0007429	lnc-RP1-239B22.1.1-1	-6.3503
-0.687986	10.1411	-8.91054	1.10176e-13	2.04798e-11	20.8009	A_24_P76879	TSPYL1	-8.91486
-0.687697	9.98855	-7.20655	2.56633e-10	9.44902e-09	13.2485	A_23_P218079	SLC38A2	-6.59549
-0.687092	9.07045	-8.05193	5.5814e-12	4.12489e-10	16.976	A_23_P17430	RBM38	-7.73202
-0.686211	10.1412	-9.71051	2.84728e-15	1.75851e-12	24.3627	A_23_P316239	CXorf40B	-9.98133
-0.686095	9.1264	-3.10797	0.00259056	0.00825548	-2.20244	A_33_P3415430	HSPA1B	-1.77466
-0.684139	8.30136	-6.20321	2.15054e-08	3.67627e-07	8.94725	A_23_P124742	CHKA	-5.2456
-0.680727	6.3986	-4.80087	7.02792e-06	5.04249e-05	3.36474	A_23_P27400	HAS1	-3.5079
-0.679018	7.16023	-7.98004	7.74497e-12	5.35326e-10	16.6568	A_24_P942630	KDM6B	-7.54455
-0.677844	6.24196	-5.75481	1.45805e-07	1.85611e-06	7.09468	A_24_P355944	EFNB2	-4.6339
-0.676457	11.6999	-4.68062	1.11916e-05	7.48689e-05	2.91965	A_23_P10591	METRNL	-3.34921
-0.674398	7.95685	-6.28265	1.5246e-08	2.78264e-07	9.28071	A_23_P98022	SIRT1	-5.27167
-0.673811	10.8831	-7.94873	8.93152e-12	5.9376e-10	16.5179	A_23_P146765	RNF139	-7.44499
-0.67344	10.1395	-8.33624	1.52455e-12	1.52026e-10	18.2404	A_24_P354724	TAGAP	-7.95795
-0.672928	8.3539	-5.23892	1.23135e-06	1.14925e-05	5.0368	A_33_P3277373	OSM	-3.97675
-0.672336	6.97033	-4.81783	6.57839e-06	4.76361e-05	3.42804	A_33_P3376971	CHAC1	-3.48396
-0.672199	7.96535	-7.44822	8.64562e-11	3.7792e-09	14.3073	A_33_P3413541	RNF138P1	-6.76447
-0.671805	9.82672	-8.5213	6.54146e-13	7.92676e-11	19.065	A_24_P126060	DDX3X	-8.18549
-0.671105	6.95621	-6.47799	6.50732e-09	1.36163e-07	10.1066	A_33_P3214096	ATF3	-5.49407
-0.67013	7.50931	-8.94042	9.60947e-14	1.96337e-11	20.9341	A_21_P0000287	SNORD47	-8.72329
-0.668059	6.57361	-5.27162	1.07829e-06	1.0266e-05	5.16454	A_23_P25155	GPR84	-3.98648
-0.663503	8.72809	-6.62964	3.34325e-09	7.84434e-08	10.7531	A_23_P36226	SLC25A33	-5.62374
-0.658866	8.26542	-7.56001	5.21624e-11	2.51562e-09	14.7992	A_23_P215787	HBP1	-6.77488
-0.658288	12.3581	-5.90038	7.87603e-08	1.10553e-06	7.69021	A_23_P76109	RILPL2	-4.67627
-0.657719	7.99862	-5.57828	3.0533e-07	3.4936e-06	6.38078	A_33_P3289251	LOC644727	-4.28519
-0.65679	7.37469	-8.20762	2.74339e-12	2.36599e-10	17.668	A_32_P184488	PHLDB3	-7.59362
-0.654694	9.19242	-5.04142	2.72407e-06	2.25779e-05	4.27352	A_23_P322704	FAM177A1	-3.64323
-0.64977	11.8713	-6.5412	4.9323e-09	1.09046e-07	10.3756	A_23_P25566	GPR183	-5.39761
-0.642555	5.94703	-7.29722	1.70744e-10	6.76825e-09	13.645	A_23_P145485	ULBP2	-6.27626
-0.642377	6.76613	-4.07659	0.000105319	0.000511784	0.787347	A_23_P18372	B3GNT5	-2.55505
-0.641708	6.97235	-5.03004	2.85033e-06	2.34317e-05	4.23002	A_23_P128375	FAM222A	-3.55834
-0.640976	7.3409	-6.50796	5.70651e-09	1.2276e-07	10.2341	A_33_P3272948	C17orf107	-5.28397
-0.637677	8.11903	-6.75309	1.9383e-09	4.93493e-08	11.2827	A_21_P0013769	ETF1	-5.55581
-0.637274	6.9826	-9.34257	1.52687e-14	4.95484e-12	22.7266	A_23_P170608	TSPYL2	-8.8047
-0.637083	14.1645	-8.21005	2.7132e-12	2.35094e-10	17.6788	A_23_P120933	ATF4	-7.36883
-0.636167	5.63261	-6.87944	1.10668e-09	3.11138e-08	11.8273	A_23_P72096	IL1A	-5.6975
-0.634712	9.03526	-5.48016	4.58649e-07	4.96118e-06	5.98821	A_23_P211212	COL18A1	-4.02314
-0.632534	12.6512	-8.47398	8.12218e-13	9.54032e-11	18.8541	A_23_P59349	HECA	-7.64754
-0.632439	7.60195	-4.69805	1.04656e-05	7.06785e-05	2.98377	A_23_P12343	GSTM3	-3.1497
-0.631865	7.4441	-7.42431	9.63061e-11	4.15287e-09	14.2023	A_23_P78209	MAFG	-6.32898
-0.629467	10.2861	-8.596	4.64796e-13	6.03931e-11	19.398	A_24_P336759	MCL1	-7.76306
-0.626757	8.95865	-5.89799	7.95642e-08	1.11436e-06	7.68038	A_23_P56938	REL	-4.44953
-0.626011	7.49066	-6.51749	5.47306e-09	1.18806e-07	10.2746	A_23_P129157	NEIL1	-5.17196
-0.625778	10.548	-7.43935	8.99863e-11	3.91563e-09	14.2684	A_23_P90172	PPP1R15A	-6.28646
-0.625668	9.64345	-7.77752	1.94574e-11	1.12946e-09	15.7595	A_33_P3287815	DDX21	-6.70147
-0.625005	10.3922	-8.72995	2.518e-13	3.85676e-11	19.9954	A_33_P3412945	SRSF2	-7.8744
-0.624325	10.6122	-8.53701	6.08812e-13	7.472e-11	19.135	A_33_P3395369	AMD1	-7.62645
-0.623076	9.10072	-5.58571	2.96032e-07	3.4123e-06	6.41063	A_23_P348121	FOSL2	-4.06785
-0.622386	8.28762	-8.05278	5.55997e-12	4.12489e-10	16.9797	A_24_P576174	DCP1A	-7.00491
-0.620866	9.31295	-6.58154	4.13134e-09	9.42773e-08	10.5476	A_24_P268676	BHLHE40	-5.20528
-0.620792	9.39241	-7.9618	8.41559e-12	5.71365e-10	16.5759	A_33_P3211513	CLK1	-6.87522
-0.620703	9.20134	-3.52514	0.00069624	0.00263651	-0.986843	A_23_P9883	NLRP3	-1.95971
-0.620523	9.08993	-7.08589	4.40712e-10	1.47785e-08	12.7225	A_33_P3334575	XLOC_l2_010433	-5.80551
-0.62044	6.36769	-5.31541	9.02153e-07	8.82608e-06	5.33625	A_24_P262127	RRAD	-3.75038
-0.620171	9.27074	-5.61477	2.62255e-07	3.07103e-06	6.52759	A_23_P23947	MAP3K8	-4.08152
-0.619729	8.54171	-7.45792	8.27511e-11	3.62552e-09	14.3499	A_22_P00003909	lnc-CERK-1	-6.24824
-0.616478	6.53977	-8.04502	5.76004e-12	4.22535e-10	16.9453	A_33_P3295870	FAM166A	-6.92895
-0.615606	6.4211	-4.67596	1.13938e-05	7.59295e-05	2.90254	A_24_P183150	CXCL3	-3.04314
-0.615156	8.84251	-4.90111	4.74754e-06	3.59417e-05	3.74054	A_33_P3364869	NAMPT	-3.2748
-0.614478	13.17	-6.42968	8.03808e-09	1.62682e-07	9.9016	A_23_P54846	HERPUD1	-4.97411
-0.613383	10.0594	-7.24676	2.14232e-10	8.13825e-09	13.4242	A_23_P215227	DNAJB6	-5.93087
-0.612693	8.1844	-7.65463	3.39815e-11	1.81229e-09	15.2165	A_21_P0000366	SNORD11	-6.41413
-0.611939	8.83944	-6.11637	3.12718e-08	5.09992e-07	8.58445	A_22_P00009793	lnc-MEGF11-2	-4.59251
-0.610846	8.49628	-7.7871	1.86286e-11	1.10081e-09	15.8019	A_23_P127579	PTS	-6.55427
-0.610632	8.80751	-6.53548	5.0577e-09	1.11432e-07	10.3512	A_23_P98092	OAT	-5.06584
-0.609638	8.75134	-8.16662	3.30795e-12	2.70658e-10	17.4856	A_23_P110882	TSPYL4	-6.99891
-0.608222	7.47857	-5.09968	2.15833e-06	1.85556e-05	4.49713	A_33_P3403867	PMEPA1	-3.44611
-0.607631	6.95858	-5.13191	1.89649e-06	1.66028e-05	4.62142	A_21_P0000558	BRE-AS1	-3.47689
-0.606977	6.89923	-7.93305	9.59269e-12	6.35507e-10	16.4484	A_23_P35082	SESN2	-6.68771
-0.605679	9.38036	-5.36625	7.32853e-07	7.35073e-06	5.53645	A_23_P408094	MXD1	-3.71583
-0.600032	7.46074	-6.50146	5.8714e-09	1.25883e-07	10.2064	A_24_P201064	PPP1R3B	-4.93902
-0.599555	7.82372	-8.38935	1.19602e-12	1.26513e-10	18.4769	A_23_P373598	MAFK	-7.14805
-0.598971	10.7588	-9.57376	5.31229e-15	2.60792e-12	23.7552	A_33_P3318292	SFPQ	-8.55014
-0.597709	7.56919	-9.16527	3.4346e-14	9.13318e-12	21.9367	A_21_P0000142	RNF103	-8.04763
-0.597319	7.26547	-5.06795	2.45043e-06	2.06769e-05	4.37519	A_23_P160460	UAP1	-3.35141
-0.596988	11.192	-8.59004	4.7766e-13	6.09685e-11	19.3714	A_33_P3218138	POLR2A	-7.35542
-0.595986	11.5518	-7.00721	6.26388e-10	1.97692e-08	12.3806	A_23_P58132	RHOH	-5.48495
-0.59511	9.90775	-5.71297	1.73858e-07	2.16353e-06	6.92463	A_23_P30024	NFKB1	-4.02283
-0.592238	10.1412	-7.18537	2.82216e-10	1.02459e-08	13.1561	A_23_P97584	DNTTIP2	-5.65553
-0.589644	6.2516	-6.0742	3.74855e-08	5.93629e-07	8.4089	A_23_P53891	KLF5	-4.37878
-0.588604	8.22419	-9.13082	4.02074e-14	1.02641e-11	21.7832	A_24_P41021	FBXO33	-7.88476
-0.587444	7.10069	-7.3231	1.51975e-10	6.12571e-09	13.7583	A_33_P3387616	RHPN1	-5.76766
-0.586946	9.59648	-6.94857	8.13614e-10	2.44929e-08	12.1263	A_24_P188377	CD55	-5.3351
-0.586248	14.4484	-7.71569	2.5762e-11	1.42968e-09	15.4862	A_23_P119196	KLF2	-6.20779
-0.585725	10.1598	-6.10936	3.22295e-08	5.23825e-07	8.55523	A_33_P3619171	PMAIP1	-4.38811
-0.582874	6.8276	-8.5906	4.76432e-13	6.09685e-11	19.3739	A_23_P108342	ZNF571	-7.18217
-0.582386	9.47991	-4.79836	7.09676e-06	5.08703e-05	3.35541	A_24_P252945	CXCR5	-2.99867
-0.582222	7.72352	-4.01695	0.000130187	0.00061743	0.58701	A_23_P71037	IL6	-2.26218
-0.582081	7.20599	-8.12648	3.97287e-12	3.11714e-10	17.3072	A_24_P12539	KBTBD2	-6.63625
-0.581719	9.12393	-6.04165	4.31004e-08	6.68179e-07	8.27373	A_24_P927189	OXNAD1	-4.28466
-0.581199	8.799	-6.29319	1.45642e-08	2.67607e-07	9.32507	A_23_P14165	GPR18	-4.55469
-0.580047	12.5644	-4.18437	7.14772e-05	0.000368075	1.15432	A_33_P3271111	NINJ1	-2.40478
0.581004	7.70724	5.59438	2.85535e-07	3.31525e-06	6.44548	A_24_P224727	CEBPA	3.80229
0.582596	7.18041	3.81499	0.000263294	0.0011369	-0.0765779	A_33_P3321432	FAM198B	2.08544
0.586821	8.47208	8.82115	1.65872e-13	2.83553e-11	20.4022	A_23_P141429	ABI3	7.4997
0.590992	9.75692	4.70381	1.02357e-05	6.95183e-05	3.005	A_23_P7827	FAM26F	2.94898
0.592446	9.45119	4.42292	2.97205e-05	0.000172905	1.98794	A_33_P3240512	KCTD12	2.68197
0.592736	11.1629	3.49999	0.00075585	0.00282252	-1.06337	A_23_P119562	CFD	1.85026
0.593758	8.64579	10.2712	2.2286e-16	2.96731e-13	26.8433	A_23_P422071	B3GALT4	9.29348
0.598949	10.9608	4.46809	2.50966e-05	0.000149645	2.14898	A_32_P70158	LILRB3	2.7554
0.601023	7.89292	3.98091	0.000147852	0.000688085	0.466889	A_23_P210708	SIRPA	2.30202
0.604403	10.639	4.182	7.20942e-05	0.000371052	1.14617	A_23_P167168	IGJ	2.5035
0.606908	11.7036	4.63011	1.35832e-05	8.83067e-05	2.73461	A_33_P3376821	GZMA	2.95382
0.613322	7.04829	4.99949	3.21844e-06	2.59235e-05	4.11342	A_23_P63390	FCGR1B	3.36858
0.61339	8.8929	5.92975	6.95097e-08	9.91679e-07	7.8111	A_23_P13753	NFE2	4.39062
0.617536	12.6026	5.17468	1.59658e-06	1.4331e-05	4.78692	A_33_P3379039	IGLL5	3.57974
0.619868	6.24672	7.03927	5.42831e-10	1.76153e-08	12.5198	A_23_P212354	CCR2	5.74328
0.627881	9.62892	6.55903	4.56096e-09	1.02493e-07	10.4516	A_23_P28485	GCA	5.23712
0.629871	13.331	6.12315	3.03736e-08	4.96188e-07	8.61268	A_33_P3226154	LOC102724332	4.73505
0.630376	7.30122	3.23837	0.00173758	0.00582009	-1.83502	A_23_P157007	TMEM176B	1.73987
0.632926	6.40667	8.56784	5.28704e-13	6.65959e-11	19.2725	A_23_P85240	TLR7	7.7703
0.636582	10.6656	4.98085	3.46536e-06	2.7553e-05	4.04248	A_24_P365767	CYBB	3.4759
0.638366	8.19925	5.93917	6.67767e-08	9.62043e-07	7.84991	A_23_P129486	MSRB1	4.58052
0.645598	12.3265	3.93997	0.000170706	0.000775774	0.331324	A_23_P357717	TCL1A	2.43245
0.647031	9.52693	6.8969	1.02402e-09	2.93503e-08	11.9027	A_24_P209455	GIMAP4	5.81661
0.649013	7.63717	5.9308	6.91994e-08	9.88977e-07	7.81543	A_23_P400378	GPBAR1	4.64687
0.649473	8.07574	5.02765	2.87756e-06	2.35645e-05	4.22089	A_23_P118722	ASGR1	3.59872
0.660342	8.77477	3.59058	0.000561304	0.00219923	-0.785854	A_23_P33723	CD163	2.14664
0.67724	6.06782	7.35461	1.31868e-10	5.42954e-09	13.8964	A_23_P141362	FZD2	6.69104
0.684214	11.8719	3.65269	0.000456466	0.00183641	-0.592588	A_33_P3284508	CD14	2.28568
0.686278	13.8767	3.48326	0.000798117	0.00296598	-1.11403	A_23_P434809	S100A8	2.12604
0.69359	8.99419	4.22303	6.21152e-05	0.000325824	1.28743	A_23_P144959	VCAN	2.91779
0.699259	10.7865	5.8899	8.23463e-08	1.14829e-06	7.64714	A_23_P200728	FCGR3A	4.9538
0.70127	6.97257	5.22684	1.29315e-06	1.19897e-05	4.98967	A_23_P21485	PID1	4.12932
0.705342	8.38974	5.25798	1.13975e-06	1.0739e-05	5.11119	A_23_P75430	SMCO4	4.19198
0.719004	7.06185	5.93546	6.78395e-08	9.74345e-07	7.83463	A_23_P37736	TNFRSF17	5.15419
0.720911	8.06294	5.23914	1.23028e-06	1.14925e-05	5.03763	A_23_P165136	LRRC25	4.26058
0.729567	7.4806	7.28124	1.83471e-10	7.13641e-09	13.575	A_33_P3343045	CALHM2	7.10338
0.731381	9.29922	6.06714	3.86374e-08	6.06353e-07	8.37959	A_23_P53126	LMO2	5.42173
0.737974	11.3392	4.78157	7.57578e-06	5.38803e-05	3.29288	A_23_P110791	CSF1R	3.77885
0.765273	8.68524	8.63687	3.85524e-13	5.31024e-11	19.5802	A_21_P0000113	TNFSF10	9.50006
0.768319	7.71512	5.17047	1.62392e-06	1.45287e-05	4.7706	A_33_P3332018	FGL2	4.44813
0.785454	7.96054	8.77637	2.03602e-13	3.30353e-11	20.2024	A_23_P46356	TNFAIP8L2	9.96836
0.809694	7.25871	8.36497	1.33697e-12	1.37622e-10	18.3684	A_32_P123255	SOWAHD	9.61421
0.817349	6.93362	6.33817	1.1978e-08	2.26142e-07	9.51465	A_33_P3272938	NLRC4	6.47473
0.988764	7.21274	6.56564	4.43046e-09	9.97947e-08	10.4798	A_33_P3306068	MYCL	8.25969
1.02724	8.95047	5.7549	1.45751e-07	1.85611e-06	7.09503	A_23_P137935	MNDA	7.02259
1.265	10.425	8.21386	2.66634e-12	2.34173e-10	17.6957	A_23_P407565	CX3CR1	14.6412
